# Supplementary material for: An Easy-to-Use Prehospital Indicator to Determine the Severity of Suspected Heat-Related Illness: An Observational Study in the Tokyo Metropolitan Area
Source: Diagnostics (Basel). 2023 Aug 15;13(16):2683. doi: 10.3390/diagnostics13162683 (PMC10452966; doi:10.3390/diagnostics13162683)
Supplement: Supplementary file 1 [file diagnostics-13-02683-s001.zip]

Archive with 1 entries (1 files):
- diagnostics-2475617-supplementary.pdf
